# Supplementary material for: Does canine inflammatory bowel disease influence gut microbial profile and host metabolism?
Source: BMC Vet Res. 2016 Jun 16;12:114. doi: 10.1186/s12917-016-0736-2 (PMC4910228; doi:10.1186/s12917-016-0736-2)
Supplement: Additional file 1: — Canine chronic entreropathy clinical activity index in IBD dogs. Description of data: the total CCECAI score and the individual score of each criterion. (XLSX 9 kb) [file 12917_2016_736_MOESM1_ESM.xlsx]

## Sheet: Sheet1
Dog number	CCECAI score	Atitude/activity	appetite	vomiting	stool consistency	stool frequency	weight loss	albumin levels	ascites and peripheral edema	pruritus
1	5	0	0	1	2	0	0	0	0	2
2	11	1	3	1	2	2	2	0	0	0
3	10	1	2	3	1	2	1	0	0	0
4	10	0	0	2	3	2	3	0	0	0
5	10	1	2	1	3	2	1	0	0	0
6	6	0	0	0	2	1	2	1	0	0
7	8	1.5	2	1	1.5	0	0	0	0	2
8	9	2	1	3	2	0	1	0	0	0
9	2	0	1	0	0	0	1	0	0	0
10	6	1	1	1	0	0	3	0	0	0
11	3	0	1	1	0	0	1	0	0	0
12	3	0	0	0	2	1	0	0	0	0
13	9	2	3	1	1	0	2	0	0	0
14	9	0	2	1	2	1	2	1	0	0
15	10	0	0	3	2	1	3	0	0	1
16	2	0	0	0	1	1	0	0	0	0
17	5	2	1	1	1	0	0	0	0	0
18	5	0	1	3	0	0	1	0	0	0
19	8	1	1	2	2	0	2	0	0	0
20	2	0	0	1	0	0	1	0	0	0
21	8	2	1	1	1	2	1	0	0	0
22	6	0	2	1	1	1	1	0	0	0
23	5	0	2	2	0	0	1	0	0	0
